# Supplementary material for: Impact of COVID-19 on pediatric emergencies and hospitalizations in Singapore
Source: BMC Pediatr. 2020 Dec 23;20:562. doi: 10.1186/s12887-020-02469-z (PMC7755581; doi:10.1186/s12887-020-02469-z)
Supplement: Supplementary file 1 — Additional file 1. Supplementary Table. Details of diagnostic codes. This is the list of diagnostic codes, by SNOMED-Clinical Terms (SNOMED-CT) and International Statistical Classification of Diseases and Related Health Problems (ICD 9 and 10-AM). [file 12887_2020_2469_MOESM1_ESM.xlsx]

## Sheet: Dx
Lower Respiratory Tract Infection
ICD9CM code	ICD 9CM code description	ICD10AM code	ICD10AM code description	SNOMED-CT	SNOMED-CT code description
		J22	Unspecified acute lower respiratory infection	1230862016	LRTI - Infection of the upper respiratory tract
4838	Atypical Pneumonia	J189	Pneumonia, unspecified	350049016	Pneumonia
7700	Congenital Pneumonia	P239	Congenital pneumonia, unspecified	130901018	Congenital pneumonia
486	Pneumonia organisam unspecified	J189	Pneumonia, organism unspecified	350049016	Pneumonia
4660	Acute bronchitis	J209	Acute bronchitis, unspecified	18268014	Acute bronchitis
4661	Acute bronchiolitis	J219	Acute bronchiolitis, unspecified	10187013	Acute bronchiolitis
46420	Acute laryngotracheobronchitis without mention of obstruction	J050	.CE	118208010	Croup
				107009017	Acute laryngotracheitis
				99622016	Acute laryngotracheitis with obstruction
				63301015	Acute laryngotracheitis without obstruction
481	Lobar pneumonia	J181	Lobar pneumonia, unspecified	415454018	Lobar pneumonia
485	Bronchopneumonia, organism unspecified	J180	Bronchopneumonia, unspecified	1776258010	Bronchopneumonia
4830	Pneumonia due to Mycoplasma pneumoniae	J157	Pneumonia due to Mycoplasma pneumoniae	2164029012	Pneumonia due to Mycoplasma pneumoniae
116	Tuberculous pneumonia [any form]	A162	Tuberculosis of lung, without mention of bacteriological or histological confirmation	286249014	Tuberculosis of lung, bacteriological and histological examination not done
5070	Pneumonitis due to inhalation of food or vomitus	J690	Pneumonitis due to food and vomit	3292659012	Aspiration pneumonia caused by regurgitated food
				3292047014	Aspiration pneumonia caused by inhalation of vomitus
5100	Empyema with fistula	J860	Pyothorax with fistula	406305010	Empyema with fistula
5109	Empyema without mention of fistula	J869	Pyothorax without fistula	97303014	Empyema of pleura
Upper Respiratory Tract Infection
ICD9CM code	ICD 9CM code description	ICD10AM code	ICD10AM code description	SNOMED-CT	SNOMED-CT code description
460	URTI(COMMON COLD) / RHINITIS	J069	Acute upper respiratory infection, unspecified	1231297015	URTI - Infection of the upper respiratory tract
		J00	Acute nasopharyngitis [common cold]/ Rhinitis	136470019	Acute nasopharyngitis
461	SINUSITIS	J01	Acute sinusitis	26785019	Acute sinusitis
4619	SINUSITIS/ ALLERGIC RHINITIS/ OTITIS MEDIA	J019	Acute sinusitis, unspecified	61668014	Sinusitis
		J304	Allergic rhinitis, unspecified	102311013	Allergic rhinitis
		H669	Otitis media, unspecified	108597015	Otitis media
462	PHARYNGITIS/ TONSILLITIS	J029	Acute pharyngitis, unspecified	486416017	Acute pharyngitis
463	TONSILLITIS	J039	Acute tonsillitis, unspecified	29982014	Acute tonsillitis
4641	SUPPURATIVE TRACHEITIS	J041	Acute tracheitis	44623012	Acute tracheitis
Gastroenteritis
009	INFECTIOUS / VIRAL GASTROENTERITIS	A090	Other gastroenteritis and colitis of infectious origin	21441016	Infectious gastroenteritis
		A084	Viral intestinal infection, unspecified	179018017	Viral gastroenteritis
				2469656011	Acute diarrhea
				2469182015	Acute diarrhoea
				115902018	Acute gastroenteritis
				409835011	Bacterial gastroenteritis
				482917017	GE - Gastroenteritis
				42550011	Gastroenteritis
HFMD (Hand, Foot, Mouth Disease)
		ICD10AM code	ICD10AM code description	SNOMED-CT	SNOMED-CT code description
		B084	Enteroviral vesicular stomatitis with exanthema (HFMD)	395360012	Hand foot and mouth disease
				2162360015	Hand, foot and mouth disease
NAI (Non-Accidental Injuries)
		SNOMED-CT	SNOMED-CT code description
		9955	Child Maltreatment Syndrome
		2923617019	Child Victim of Maltreatment
		1777529016	Victim of child abuse
		1210375015	Physical Child Abuse
		1786023012	Child Abuse
		2576624014	Non-accidental injury
